# Supplementary material for: Takinib Inhibits Inflammation in Human Rheumatoid Arthritis Synovial Fibroblasts by Targeting the Janus Kinase-Signal Transducer and Activator of Transcription 3 (JAK/STAT3) Pathway
Source: Int J Mol Sci. 2021 Nov 22;22(22):12580. doi: 10.3390/ijms222212580 (PMC8621335; doi:10.3390/ijms222212580)
Supplement: Supplementary file 1 [file ijms-22-12580-s001.zip]

Archive with 1 entries (1 files):
- ijms-1422834-supplementary.pdf
